# Supplementary material for: Enhancing Chicken Meat Quality with User-Friendly Decontamination Wipes
Source: Foods. 2025 Sep 30;14(19):3391. doi: 10.3390/foods14193391 (PMC12523915; doi:10.3390/foods14193391)
Supplement: Supplementary file 1 [file foods-14-03391-s001.zip]

Archive with 1 entries (1 files):
- foods-3843019-supplementary.pdf
